# Supplementary material for: Identification of microsatellites and their effect on economic traits of Texel × Kazakh sheep
Source: Front Vet Sci. 2025 May 29;12:1583625. doi: 10.3389/fvets.2025.1583625 (PMC12180305; doi:10.3389/fvets.2025.1583625)
Supplement: Supplementary file 1 [file Table_1.xlsx]

## Sheet: Sheet1
Table S1 Differences in the AMEL genotypes and productive traits at the loci
Genotypes	HH	GG	CI	DI	DJ	JJ
Individuals	25	18	8	7	7	6
Pre-slaughter /kg	37.23±1.25Bb	37.51±1.61Bb	37.46±2ABb	45.8±3.14Aa	34.68±1.22Bb	32.84±2.42Bb
Carcass /kg	19.42±0.74Bb	19.74±0.81Bb	19.54±1.13ABb	24.03±1.66Aa	18.29±0.67Bb	17.08±1.41Bb
Breast and abdomen /kg	1.5±0.08Bbc	1.56±0.11Bbc	1.47±0.15ABb	1.92±0.16Aa	1.42±0.09ABb	1.25±0.2Bc
Left anterior tendon /kg	0.34±0.02	0.31±0.01	0.36±0.03	0.37±0.04	0.34±0.02	0.3±0.03
Left hip leg /kg	2.57±0.09Ab	2.61±0.13Aab	2.77±0.13Aa	2.8±0.34Aa	2.39±0.08Aab	2.31±0.19Ab
Tail fat /g	451.58±54.69AaBb	373.26±48.76ABb	554.69±173.87AaBb	724.14±134.21Aa	282.93±49.51Bb	353.25±78.41AaBb
Mesenteric fat /g	634.6±65.08Aab	629.83±64.42Aab	241.38±47.59Aab	487.86±126.14Aa	220.43±27.62Aab	456.67±136.68Ab
Kidney fat /g	492±35.99	392.64±48.04	223.75±33.22	345.51±81.41	225.57±38.92	458.25±96.37
Back fat thickness /mm	4.49±0.41	4.49±0.46	2.7±0.28	3.8±0.62	3.17±0.45	5.28±0.98
GR value /mm	20.87±1.07Aab	20.76±1.13Aab	15.27±1.71Aab	19.83±1.26Aa	13.97±1.39Ab	19.3±1.77Ab
Longissimus dorsi /mm	352.5±12.66	361.92±21.19	347.75±23.51	407.86±41.65	341.36±31.19	336.67±30.55
Ocular muscle area /cm2	12.51±0.44	12.62±0.65	13.36±0.57	14.35±1.15	12.17±0.98	12.73±1.1
