# Supplementary material for: Identification of microsatellites and their effect on economic traits of Texel × Kazakh sheep
Source: Front Vet Sci. 2025 May 29;12:1583625. doi: 10.3389/fvets.2025.1583625 (PMC12180305; doi:10.3389/fvets.2025.1583625)
Supplement: Supplementary file 2 [file Table_2.xlsx]

## Sheet: Sheet1
Table S2 Differences in the CSRD247genotypes and productive traits at the loci
Genotypes	FF	EE	AF	BF	FJ
Individuals	45	7	6	6	6
Pre-slaughter /kg	37.02±0.91	39.96±2.15	41±3.21	42±4.55	37.87±3.26
Carcass /kg	19.34±0.51	20.94±1.4	21.58±1.91	21.86±2.54	19.42±2.04
Breast and abdomen /kg	1.42±0.06	1.72±0.15	1.79±0.22	1.78±0.31	1.59±0.27
Left anterior tendon /kg	0.33±0.01Bb	0.38±0.03AaBb	0.47±0.09Aa	0.39±0.05AaBb	0.32±0.03Bb
Left hip leg /kg	2.5±0.07	2.98±0.28	2.85±0.39	2.8±0.28	2.47±0.26
Tail fat /g	428.69±41.59	430.79±94.48	413.19±91.96	507.17±146.03	552.08±183.26
Mesenteric fat /g	489.47±44.9	488.57±114.95	550±169.96	429.17±99.53	386.17±107.2
Kidney fat /g	370.77±31.98	360.5±74.68	384.83±109.61	349.08±43.65	303.42±73.96
Back fat thickness /mm	4.19±0.28	4.57±0.99	4.64±1.03	4.49±0.69	4.7±0.92
GR value /mm	19.33±0.86	19.98±1.9	19.91±3.02	20.25±1.3	18.26±1.8
Longissimus dorsi /mm	349.71±10.41	375.14±31.65	415.92±29.46	408.5±35.53	334.42±40.3
Ocular muscle area /cm2	12.26±0.35Ab	13.06±0.81Aab	14.92±0.87Aa	13.47±1.03Aab	12.05±1.51Ab
