# Supplementary material for: Identification of microsatellites and their effect on economic traits of Texel × Kazakh sheep
Source: Front Vet Sci. 2025 May 29;12:1583625. doi: 10.3389/fvets.2025.1583625 (PMC12180305; doi:10.3389/fvets.2025.1583625)
Supplement: Supplementary file 3 [file Table_3.xlsx]

## Sheet: Sheet1
Table S3 Differences in the ETH152genotypes and productive traits at the loci
Genotypes	EE	CC	CE	DD	BB	AC	AE	AA
Individuals	21	19	19	15	11	9	8	6
Pre-slaughter /kg	35.55±1.43	39.51±1.52	37.87±1.77	36.59±1.99	37.2±1.81	40.58±2.27	39.18±1.8	38.46±2.32
Carcass /kg	18.36±0.83Ab	20.93±0.91Aa	19.91±1.03Aab	19.12±1.11Aab	19.32±1.24Aab	21.18±1.23Aab	20.03±0.86Aab	19.91±1.32Aab
Breast and abdomen /kg	1.39±0.1Ab	1.57±0.09Aab	1.58±0.13Aab	1.43±0.09Ab	1.37±0.15Ab	1.82±0.18Aa	1.77±0.13Aab	1.59±0.23Aab
Left anterior tendon /kg	0.31±0.02Bb	0.36±0.02AaBb	0.39±0.03Aa	0.32±0.02ABb	0.34±0.02AaBb	0.35±0.02AaBb	0.31±0.02AaBb	0.4±0.04Aab
Left hip leg /kg	2.42±0.11Ab	2.76±0.13Aab	2.66±0.16Aab	2.57±0.13Aab	2.4±0.21Ab	2.94±0.15Aa	2.52±0.17Aab	2.65±0.18Aab
Tail fat /g	426.12±50.88	473.58±68.01	357.26±35.97	475.03±93.74	395.09±72.57	385.29±67.05	550.75±129.28	376±125.25
Mesenteric fat /g	430.43±82.06	529.53±76.58	495.74±85.1	456.67±65.64	390.36±57.98	546.22±123.4	611.88±91.8	336.67±84.32
Kidney fat /g	361.45±52.25Aab	400±46.16Aab	314.39±35.89Aab	267.91±37.2Ab	385.91±66.64Aab	347.72±62.61Aab	392.56±48.17Aab	402.67±101.45Aa
Back fat thickness /mm	4.6±0.49Aa	3.32±0.37Bb	3.74±0.25ABab	3.46±0.45ABab	4.46±0.65ABa	4.31±0.65ABab	4.56±0.56ABab	4.04±0.83ABab
GR value /mm	18.54±1.11	20.18±1.31	17.92±1.18	18.74±1.27	19.63±1.74	19.21±2.22	20.24±1.14	17.55±2.55
Longissimus dorsi /mm	345.64±19.29ABb	352.05±14.87ABb	367.13±14.53AaBb	337.33±22.31Bb	345.09±28.52ABb	422.72±17.18Aa	392±14.45AaBb	373.17±32.72AaBb
Ocular muscle area /cm2	12.28±0.6	13.12±0.51	12.92±0.59	12.84±0.65	12.21±0.82	13.88±0.65	13.89±0.46	12.57±0.83
