# Supplementary material for: Identification of microsatellites and their effect on economic traits of Texel × Kazakh sheep
Source: Front Vet Sci. 2025 May 29;12:1583625. doi: 10.3389/fvets.2025.1583625 (PMC12180305; doi:10.3389/fvets.2025.1583625)
Supplement: Supplementary file 4 [file Table_4.xlsx]

## Sheet: Sheet1
Table S4 Differences in the INRA005 genotypes and productive traits at the loci
Genotypes	FF	HH	DD	AA	AF	BB	AE	AH	DH	GG
Individuals	16	15	12	10	8	7	6	6	6	6
Pre-slaughter /kg	35.51±1.19	37.01±1.94	38.95±1.9	40.67±2.06	39.81±2.32	37.01±3.07	41.43±2.02	34.58±3.17	36.33±3.15	36.21±2.65
Carcass /kg	18.83±0.62	19.18±1.19	20.17±1.09	21.3±1.13	21.16±1.16	18.26±2.26	21.01±1.09	18.02±1.69	20.03±1.75	18.84±1.72
Breast and abdomen /kg	1.36±0.07Bb	1.52±0.13AaBb	1.64±0.14AaBb	1.49±0.15AaBb	1.88±0.12Aa	1.5±0.23AaBb	1.85±0.18AaB	1.33±0.23ABb	1.46±0.17AaBb	1.22±0.18Bb
Left anterior tendon /kg	0.33±0.02Aab	0.31±0.01Ab	0.35±0.02Aab	0.33±0.02Aab	0.38±0.04Aa	0.33±0.03Aab	0.35±0.01Aab	0.39±0.1Aa	0.41±0.04Aa	0.31±0.02Ab
Left hip leg /kg	2.51±0.09Aab	2.45±0.15Aab	2.81±0.18Aa	2.8±0.2Aab	2.86±0.16Aa	2.57±0.26Aab	2.59±0.24Aab	2.26±0.27Ab	2.76±0.22Aab	2.49±0.28Aab
Tail fat /g	396.31±53.97Aab	410.9±91.66Aab	490.83±78.23Aa	510.95±79.25Aab	455.81±67.76Aab	488.43±121.16Aab	308.11±59.56Aab	495.17±190.69Aab	334.42±69.62Aab	272.25±41.18Ab
Mesenteric fat /g	493.63±71.18Aab	428.4±64.75Aab	688.42±115.01Aa	443.4±100.31Aab	673.75±134.64Aab	395.86±117.05Aab	499.33±122.84Aab	438.17±118.99Aab	307.33±38.53Ab	304.5±133.9Aab
Kidney fat /g	326.44±33.53	335.41±52.39	465.88±63.31	309.1±67	436.81±67.5	251.71±45.66	313±25.36	466.42±88.62	295.92±35.21	240.08±82.18
Back fat thickness /mm	3.58±0.33Ab	4.46±0.62Aab	4.25±0.63Aab	3.04±0.5Ab	3.8±0.42Aab	2.91±0.36Ab	5.33±0.76Aa	5.06±0.72Aab	4.27±0.86Aab	3.18±0.33Aab
GR value /mm	20.4±1.23	19.85±1.31	19.85±1.96	19.05±2.25	19.96±0.95	16.37±1.96	20.77±2.4	17.86±1.65	16.02±1.12	18.94±1.97
Longissimus dorsi /mm	332.63±16.34Bb	339.6±25.47ABb	366.5±22.4AaBb	368.95±21.49AaBb	417.63±16.5Aa	343.43±33.11ABb	427.42±20.94Aa	342.42±30.09AaBb	350.5±24.33AaBb	347.83±31.18ABb
Ocular muscle area /cm2	12.11±0.57BCc	11.72±0.81Cc	12.77±0.52AaBbCc	13.61±0.66AaBbCc	14.31±0.59AaBb	12.58±0.85ABbCc	14.88±0.58Aa	12.8±0.54AaBbCc	15.27±1Aa	12.45±1.2ABCc
