# Supplementary material for: Identification of microsatellites and their effect on economic traits of Texel × Kazakh sheep
Source: Front Vet Sci. 2025 May 29;12:1583625. doi: 10.3389/fvets.2025.1583625 (PMC12180305; doi:10.3389/fvets.2025.1583625)
Supplement: Supplementary file 5 [file Table_5.xlsx]

## Sheet: Sheet1
Table S5 Differences in the INRA006 genotypes and productive traits at the loci
Genotypes	BB	AA	BE	FF	AG	CC	AC	EE
Individuals	25	12	11	11	10	10	7	6
Pre-slaughter /kg	36.33±1Ac	36.53±1.67Abc	38.25±1.68Aabc	37.2±2.83Aabc	42.04±1.82Aab	36.2±2.66Abc	42.98±2.82Aa	37.68±2.46Aabc
Carcass /kg	18.81±0.54Bc	18.98±1.12ABbc	19.97±0.87AaBbc	19.42±1.5ABbc	22.25±1.14AaBb	18.68±1.53ABc	22.99±1.78Aa	20.53±1.13AaBbc
Breast and abdomen /kg	1.46±0.1Bb	1.35±0.13Bb	1.64±0.07AaBb	1.48±0.14ABb	1.57±0.12AaBb	1.36±0.14Bb	2±0.22Aa	1.68±0.19AaBb
Left anterior tendon /kg	0.35±0.03Aab	0.32±0.02Ab	0.34±0.02Aab	0.33±0.03Aab	0.39±0.02Aab	0.33±0.02Aab	0.41±0.03Aa	0.35±0.02Aab
Left hip leg /kg	2.44±0.08Cc	2.41±0.15Bc	2.68±0.11ABbCc	2.44±0.21BCc	2.97±0.18AaBb	2.37±0.2Bc	3.2±0.24Aa	2.85±0.23AaBbCc
Tail fat /g	399.62±57.76ABb	417.13±59.8AaBb	418.01±66.96AaBb	451.45±75.46AaBb	607.7±101.37Aa	291.6±51.95Bb	400.43±100.97AaBb	405±68.17AaBb
Mesenteric fat /g	363.12±44.21Ab	487.17±88.53Aab	587.91±81.65Aab	426.36±138.37Aab	621.1±131Aa	385.2±106.83Aab	627.29±104.53Aab	470.17±127.97Aab
Kidney fat /g	342.14±37.67AaBb	356.29±74.14AaBb	352.09±43.87ABb	368.91±68.55AaBb	450.6±77.59Aa	233.11±41.39Bb	359±35.46AaBb	415.25±76.61AaBb
Back fat thickness /mm	3.37±0.31ABbc	3.31±0.51Bc	4.79±0.7AaBbc	4.25±0.63AaBbc	5.03±0.73Aa	4.53±0.54AaBb	3.81±0.29AaBbc	4.39±0.26AaBbc
GR value /mm	18.9±0.89AaBb	18.93±1.8ABb	19.87±1.56ABb	17.73±1.85ABb	21.96±1.66Aa	15.74±1.44Bb	20.49±1.81AaBb	19.03±2.42AaBb
Longissimus dorsi /mm	350.78±14.45	324.42±21.09	378.27±23.2	362.82±29.62	386.1±24.86	363.75±28.31	389.64±18.78	378.92±26.71
Ocular muscle area /cm2	12.24±0.36Bc	11.97±0.71Bc	12.77±0.88AaBbc	12.9±0.67AaBbc	13.07±0.69AaBbc	12.76±0.95ABbc	14.35±0.68AaBb	15.09±0.59Aa
