# Supplementary material for: Identification of microsatellites and their effect on economic traits of Texel × Kazakh sheep
Source: Front Vet Sci. 2025 May 29;12:1583625. doi: 10.3389/fvets.2025.1583625 (PMC12180305; doi:10.3389/fvets.2025.1583625)
Supplement: Supplementary file 6 [file Table_6.xlsx]

## Sheet: Sheet1
Table S6 Differences in the INRA0023 genotypes and productive traits at the loci
Genotypes	CC	EE	CH	GG	BH	EH	AF	AD
Individuals	24	19	12	10	9	9	8	7
Pre-slaughter /kg	37.69±1.15Bbc	35.77±1.16Bc	40.75±2.28Bb	36.09±2.12Bbc	36.43±1.04Bbc	38.27±2.22Bbc	38.41±2.57Bbc	48.72±1.79Aa
Carcass /kg	19.67±0.67Bbc	18.62±0.57Bc	21.24±1.22Bb	18.99±1.26Bbc	19.15±0.72Bbc	20.07±1.25Bbc	20.13±1.47Bbc	26.36±1.13Aa
Breast and abdomen /kg	1.43±0.07Bc	1.4±0.1Bc	1.78±0.14AaB	1.55±0.17Bbc	1.5±0.16Bbc	1.58±0.15Bbc	1.59±0.18ABbc	2.17±0.15Aa
Left anterior tendon /kg	0.34±0.01Bb	0.31±0.01Bb	0.36±0.03Bb	0.31±0.01Bb	0.33±0.04Bb	0.35±0.02Bb	0.34±0.02Bb	0.45±0.03Aa
Left hip leg /kg	2.52±0.09Bbc	2.43±0.08Bc	2.84±0.16ABb	2.57±0.16Bbc	2.52±0.16Bbc	2.51±0.25Bbc	2.83±0.26ABb	3.41±0.09Aa
Tail fat /g	425.21±36.99	384.34±55.44	428.26±91.46	526.7±157.93	349.56±79.2	483.83±64.76	497.44±60.54	518.64±145.15
Mesenteric fat /g	523.46±66.36ABb	404.58±68.65Bb	388.33±69.74Bb	553.5±83.56ABb	415.78±70.3Bb	397.67±69.98Bb	660.25±156.88AaBb	803.29±151.49Aa
Kidney fat /g	318.96±35.53	332.39±52.95	372.5±41.28	399.4±46.91	370.28±79.44	366.22±61.05	443±56.88	394.73±107.93
Back fat thickness /mm	3.5±0.26ABbc	4.22±0.48AaBb	4.28±0.52AaBbc	5.2±0.77Aa	2.95±0.53Bc	4.42±0.57AaBb	3.75±0.53AaBbc	4.24±0.67AaBbc
GR value /mm	19.04±1.28Abc	18.78±1.19Abc	21.52±1.08Aab	18.46±1.48Abc	17.51±1.63Ac	18.89±1.33Aabc	19.49±1.53Aabc	23.3±2.13Aa
Longissimus dorsi /mm	362.73±10.91AaBbc	332.82±18.99Bc	393.83±27.62AaBb	342.45±18.95ABbc	374.44±29.66AaBbc	382.39±25.91AaBbc	359±18.96AaBbc	419.21±23.73Aa
Ocular muscle area /cm2	12.65±0.44ABb	11.34±0.45Bb	14.34±0.72Aa	13.03±0.99AaBbc	12.7±0.69AaBbc	12.72±0.71AaBbc	14.23±0.68Aab	14.87±0.86Aa
