# Supplementary material for: Identification of microsatellites and their effect on economic traits of Texel × Kazakh sheep
Source: Front Vet Sci. 2025 May 29;12:1583625. doi: 10.3389/fvets.2025.1583625 (PMC12180305; doi:10.3389/fvets.2025.1583625)
Supplement: Supplementary file 7 [file Table_7.xlsx]

## Sheet: Sheet1
Table S7 Differences in the INRA063 genotypes and productive traits at the loci
Genotypes	CC	EE	BB	DD	BE	DG	EF	HH
Individuals	11	11	10	9	8	7	7	7
Pre-slaughter /kg	37.66±2.43	35.18±1.01	38.56±2.77	36.88±1.87	39.61±2.52	39.83±1.55	40.29±2.94	34.45±2.52
Carcass /kg	19.92±1.46	18.2±0.48	19.46±1.71	19.12±1.1	20.21±1.3	21.34±0.95	21.31±1.48	18.33±1.64
Breast and abdomen /kg	1.47±0.16	1.33±0.09	1.55±0.18	1.55±0.15	1.58±0.17	1.4±0.12	1.73±0.15	1.39±0.2
Left anterior tendon /kg	0.32±0.03Ab	0.32±0.01Ab	0.42±0.06Aa	0.39±0.04Aab	0.33±0.02Aab	0.36±0.01Aab	0.36±0.02Aab	0.29±0.03Ab
Left hip leg /kg	2.58±0.21	2.38±0.15	2.64±0.23	2.54±0.14	2.6±0.25	2.79±0.13	3.01±0.26	2.54±0.24
Tail fat /g	440.73±69.79	388±58.62	466.6±72.33	379.44±79.68	543.31±63.65	544.79±62.51	591.07±133.1	465.43±181.13
Mesenteric fat /g	361.64±79.86	340.73±64.15	300.8±66.32	459.22±95.84	558.88±121.05	710.43±136	696.43±177.03	385.43±81.52
Kidney fat /g	306.18±51.25ABbc	263.73±25.89ABbc	296.2±52.18AaBbc	409.89±83.87AaBb	330.63±66.85ABbc	567.93±84.61Aa	476.57±90.16AaBb	249.5±44.91Bc
Back fat thickness /mm	4.21±0.62Aab	4.46±0.46Aab	3.31±0.4Aab	3.7±0.52Aab	3.53±0.67Ab	5.68±0.88Aa	3.76±0.68Aab	3.6±0.78Aab
GR value /mm	18.17±1.51Aab	17.47±1Aab	17.2±1.22Aab	17.97±1.71Ab	20.84±1.6Aab	24±1.72Aa	22.86±2.45Aab	17.74±1.51Ab
Longissimus dorsi /mm	354±26.5Aab	326.36±18.18Ab	392.35±28.16Aa	375.56±30.78Aab	379.44±18.14Aab	361±23.34Aab	370.21±29.07Aab	308.86±17.2Ab
Ocular muscle area /cm2	12.86±0.78	12.1±0.81	13.16±0.78	12.16±0.68	13.69±0.69	13.07±0.86	12.89±0.8	12.57±1.24
