# Supplementary material for: Identification of microsatellites and their effect on economic traits of Texel × Kazakh sheep
Source: Front Vet Sci. 2025 May 29;12:1583625. doi: 10.3389/fvets.2025.1583625 (PMC12180305; doi:10.3389/fvets.2025.1583625)
Supplement: Supplementary file 8 [file Table_8.xlsx]

## Sheet: Sheet1
Table S8 Differences in the INRA172 genotypes and productive traits at the loci
Genotypes	GG	BB	AA	FF	DD
Individuals	26	13	12	11	8
Pre-slaughter /kg	35.94±1.56Ab	41.04±1.47Aa	37.09±1.37Aab	36.29±1.49Aab	37.23±2.78Aab
Carcass /kg	18.82±0.89Aab	21.42±0.74Aa	19.33±0.9Aab	17.91±1.01Ab	19.74±1.55Aab
Breast and abdomen /kg	1.35±0.1	1.62±0.08	1.49±0.09	1.46±0.15	1.31±0.17
Left anterior tendon /kg	0.3±0.02Ab	0.38±0.02Aa	0.34±0.01Aab	0.38±0.05Aab	0.32±0.02Aab
Left hip leg /kg	2.41±0.11	2.69±0.1	2.52±0.13	2.45±0.15	2.72±0.21
Tail fat /g	413.62±40.38Ab	609.31±80.78Aa	425.21±79.67Aab	370±110.45Aab	393.25±34.62Aab
Mesenteric fat /g	494.54±69.25	526.08±90.56	590.33±106.2	289.18±78.15	379.38±106.86
Kidney fat /g	351.27±41.4	397.92±61.03	448.25±73.25	245.41±44.59	303.81±53.88
Back fat thickness /mm	4.16±0.37	3.69±0.49	4.29±0.66	3.5±0.38	3.66±0.71
GR value /mm	18.82±1.1	19.59±1.13	20.32±1.85	15.03±1.55	17.88±1.46
Longissimus dorsi /mm	339.13±17.95	372.15±15.5	338.46±18.61	387±22.86	356.69±22.71
Ocular muscle area /cm2	12.09±0.57	12.22±0.28	12.6±0.67	12.43±0.34	13.65±0.86
