# Supplementary material for: Identification of microsatellites and their effect on economic traits of Texel × Kazakh sheep
Source: Front Vet Sci. 2025 May 29;12:1583625. doi: 10.3389/fvets.2025.1583625 (PMC12180305; doi:10.3389/fvets.2025.1583625)
Supplement: Supplementary file 10 [file Table_10.xlsx]

## Sheet: Sheet1
Table S10 Differences in the MCM527 genotypes and productive traits at the loci
Genotypes	BB	CC	EE	BE	CE	DD	AE	AA
Individuals	24	19	15	13	12	8	7	6
Pre-slaughter /kg	40.76±1.59Aa	37.01±1.2AaBb	33.62±1.31Bb	41.29±1.52Aa	35.86±1.37AaB	36.52±1.54AaBb	36.55±3.66AaBb	35.18±2.93ABb
Carcass /kg	21.37±0.94Aa	19.31±0.81AaBb	17.81±0.67Bb	21.53±0.86Aa	19.04±0.76AaBb	18.69±0.83AaBb	17.7±2.5ABb	18.93±1.46AaBb
Breast and abdomen /kg	1.68±0.1AaBb	1.41±0.1Bbc	1.34±0.11Bc	1.85±0.1Aa	1.38±0.12AaB	1.56±0.16AaBbc	1.4±0.21ABbc	1.34±0.17ABbc
Left anterior tendon /kg	0.37±0.02AaBb	0.32±0.01Bbcd	0.3±0.01Bd	0.36±0.02AaBbc	0.32±0.01Bcd	0.34±0.03ABbcd	0.43±0.09Aa	0.35±0.04AaBbcd
Left hip leg /kg	2.87±0.13Aa	2.6±0.1Aabc	2.43±0.11Abc	2.81±0.17Aab	2.46±0.12Abc	2.39±0.22Abc	2.31±0.31Ac	2.28±0.18Ac
Tail fat /g	463.96±55.34	423.79±51.67	388.1±87.06	381.78±46.48	432.79±64.59	319.13±69.83	353±102.19	511±99.87
Mesenteric fat /g	538.88±66.57Aab	466.16±59.83Aab	395.27±76.2Ab	648.15±82.91Aa	397.42±111.4Aab	340.88±89.86Aab	391.71±109.61Aab	515.33±196.54Aab
Kidney fat /g	389.73±42.4Aab	362.92±44.78Aab	325±51.69Ab	380.73±38.14Aab	296.96±58.79Aab	277.5±42.57Aab	256.59±67.59Ab	463.75±121.2Aa
Back fat thickness /mm	3.61±0.28Ab	4.72±0.55Aa	3.69±0.53Aab	4.45±0.48Aab	3.66±0.46Aab	3.99±0.75Aab	3.45±0.54Aab	3.89±0.74Aab
GR value /mm	20.88±1.08	18.8±1.43	18.08±0.92	20.3±1.56	17.85±1.74	16.59±1.37	17.59±1.8	17.64±2.58
Longissimus dorsi /mm	375.19±14.79AaBb	351.84±17.07ABb	329.63±19.25Bb	416.19±11.8Aa	355.13±17.03ABb	318.88±28.83Bb	357.07±36.2AaBb	336.25±31.6ABb
Ocular muscle area /cm2	13.1±0.44Aab	12.46±0.68Aab	12.54±0.58Ab	14.38±0.52Aa	12.54±0.48Ab	11.98±0.64Ab	12.64±1.28Aab	12.66±1.25Aab
