# Supplementary material for: Identification of microsatellites and their effect on economic traits of Texel × Kazakh sheep
Source: Front Vet Sci. 2025 May 29;12:1583625. doi: 10.3389/fvets.2025.1583625 (PMC12180305; doi:10.3389/fvets.2025.1583625)
Supplement: Supplementary file 11 [file Table_11.xlsx]

## Sheet: Sheet1
Table S11 Differences in the OARFCB20 genotypes and productive traits at the loci
Genotypes	II	BI	DD	EI	CG	DI	BB	CI	GG
Individuals	15	10	9	9	8	8	7	6	6
Pre-slaughter /kg	38.04±1.84AaBb	42.79±2.08Aa	34.82±1.91Bb	36.83±2.44ABb	38.8±3.08AaBb	40.43±2.08AaBb	36.39±3.17ABb	39.34±2.77AaBb	34.44±1.91ABb
Carcass /kg	20.2±1ABab	22.41±1.07Aa	17.93±1.27Bb	18.77±1.49ABb	20.15±1.84ABab	20.81±1.22ABab	18.76±1.66ABb	21.7±1.19ABab	17.96±1.25ABab
Breast and abdomen /kg	1.51±0.12Bbc	2.05±0.11Aa	1.23±0.17Bc	1.41±0.18Bbc	1.41±0.14Bbc	1.67±0.14AaBb	1.38±0.16Bc	1.71±0.17AaBb	1.36±0.14Bbc
Left anterior tendon /kg	0.35±0.02	0.37±0.03	0.37±0.07	0.34±0.03	0.32±0.02	0.36±0.03	0.32±0.03	0.35±0.03	0.3±0.03
Left hip leg /kg	2.62±0.15ABbc	3.14±0.17Aa	2.28±0.24Bc	2.52±0.17ABbc	2.57±0.22ABbc	2.71±0.15AaBb	2.45±0.31ABbc	2.92±0.18AaBb	2.36±0.13ABbc
Tail fat /g	483.8±63.88ABbc	508.35±65.71AaBb	337.39±53.04Bbc	280.83±70.34Bc	393.94±75.29Bbc	690.13±151.42Aa	474.43±29.71AaBb	446.83±61.46AaBb	355.75±123.69ABbc
Mesenteric fat /g	430.2±65.91Aab	575.3±90.99Aab	382.67±117.36Aab	373.89±87.29Aab	579±151.56Aa	728.63±152.72Aa	410.86±148.79Aab	551.5±111.81Aab	464.17±130.74Ab
Kidney fat /g	300.37±39.22	413.9±45.43	255.89±64.08	274.94±61.08	349.76±122.75	502.06±68.25	274.29±59.35	416.42±73.35	493.25±47.94
Back fat thickness /mm	3.35±0.33	4.03±0.38	3.21±0.53	3.07±0.41	3.97±0.79	4.97±0.61	3.59±0.35	3.98±1.03	4.6±0.87
GR value /mm	19.76±0.9Aa	21.42±1.17Aa	15.19±2.62Ab	16.3±1.92Aab	19.48±2.19Aab	20.44±1.71Aab	16.18±2.13Aab	18.53±1.62Aab	21.3±1.97Aab
Longissimus dorsi /mm	353.27±21.55Bb	432.85±14.64Aa	336.67±29.44Bb	327.78±21Bb	357.75±30.55ABb	364.38±20.11ABab	357.14±36.65ABb	377±26.69ABab	313.92±25.03Bb
Ocular muscle area /cm2	12.56±0.63BCc	15.11±0.51Aa	11.56±0.73Cc	11.65±0.75Cc	12.4±1.17BCc	13.2±0.63AaBbCc	12.85±1.06ABbCc	14.98±0.9AaBb	12.08±0.88AaBbC
