# Supplementary material for: Identification of microsatellites and their effect on economic traits of Texel × Kazakh sheep
Source: Front Vet Sci. 2025 May 29;12:1583625. doi: 10.3389/fvets.2025.1583625 (PMC12180305; doi:10.3389/fvets.2025.1583625)
Supplement: Supplementary file 13 [file Data_Sheet_1.xlsx]

## Sheet: Sheet1
Locus	Genotype	N	PW_Mean	PW_SD	CW_Mean	CW_SD	TAW_Mean	TAW_SD	TLT_Mean	TLT_SD	TLL_Mean	TLL_SD	TFW_Mean	TFW_SD	MFW_Mean	MFW_SD	KFW_Mean	KFW_SD	BFT_Mean	BFT_SD	GR_Mean	GR_SD	LD_Mean	LD_SD	OMA_Mean	OMA_SD
AMEL	AG	5	41.42	6.43	21.31	3.58	1.66	0.62	0.39	0.03	3	0.4	359.8	111.78	419	329.26	334.4	187.78	3.17	0.81	15.24	5.73	410.1	44.42	13.9	1.84
AMEL	BH	4	46.8	6.1	25.27	4.33	2.16	0.57	0.43	0.11	3.38	0.28	345.12	329.3	412.5	227.91	227	103.08	3.92	1.16	21.48	1.78	417.5	49.23	15.15	2
AMEL	CF	4	32.39	6.89	16.48	3.88	1.23	0.45	0.28	0.04	2.32	0.46	468.12	269.93	162.5	146.09	161.62	76.44	2.46	1.72	14.1	5.08	329.38	84.63	11.56	1.93
AMEL	CH	5	33.78	3.96	17.45	2.43	1.11	0.43	0.42	0.27	2.02	0.61	394.3	244.82	197	164.78	148	47.06	2.56	1.55	14.99	5.11	309.2	41.5	11.65	1.8
AMEL	CI	8	37.46	5.64	19.54	3.21	1.47	0.41	0.36	0.07	2.77	0.37	554.69	491.79	241.38	134.61	223.75	93.95	2.7	0.79	15.27	4.85	347.75	66.48	13.36	1.61
AMEL	DI	7	45.8	8.32	24.03	4.4	1.92	0.42	0.37	0.1	2.8	0.9	724.14	355.07	487.86	333.73	345.51	215.38	3.8	1.64	19.83	3.33	407.86	110.19	14.35	3.05
AMEL	DJ	7	34.68	3.23	18.29	1.77	1.42	0.23	0.34	0.06	2.39	0.22	282.93	131	220.43	73.08	225.57	102.96	3.17	1.19	13.97	3.68	341.36	82.52	12.17	2.59
AMEL	GG	18	37.51	6.84	19.74	3.44	1.56	0.47	0.31	0.06	2.61	0.55	373.26	206.87	629.83	273.31	392.64	203.8	4.49	1.95	20.76	4.78	361.92	89.91	12.62	2.75
AMEL	GI	4	38.42	4.13	19.59	1.42	1.71	0.22	0.35	0.02	2.63	1	400.5	118.47	484.5	208.17	358.88	126.22	4.39	1.69	21.61	4	406.62	27.18	13.56	1.08
AMEL	HH	25	37.23	6.23	19.42	3.69	1.5	0.41	0.34	0.08	2.57	0.46	451.58	273.43	634.6	325.4	492	179.97	4.49	2.06	20.87	5.34	352.5	63.32	12.51	2.19
AMEL	II	5	35.11	5.23	18.35	4.02	1.37	0.4	0.34	0.05	2.31	0.51	333.4	106.66	552.2	340.59	311	176.45	3.87	0.64	20.73	7.04	341.2	75.13	11.73	2.8
AMEL	JJ	6	32.84	5.94	17.08	3.46	1.25	0.49	0.3	0.06	2.31	0.46	353.25	192.06	456.67	334.79	458.25	236.05	5.28	2.39	19.3	4.34	336.67	74.83	12.73	2.69
CSRD247	AA	5	38.55	5.16	20.07	2.86	1.85	0.5	0.35	0.05	2.81	0.32	352.1	101.06	408.2	236.36	396.6	144.24	4.18	0.58	17.89	4.62	422.3	36.87	14.42	0.86
CSRD247	AF	6	41	7.87	21.58	4.67	1.79	0.54	0.47	0.23	2.85	0.94	413.19	225.25	550	416.32	384.83	268.49	4.64	2.52	19.91	7.39	415.92	72.15	14.92	2.13
CSRD247	BF	6	42	11.14	21.86	6.22	1.78	0.76	0.39	0.13	2.8	0.68	507.17	357.71	429.17	243.8	349.08	106.92	4.48	1.69	20.25	3.17	408.5	87.04	13.47	2.53
CSRD247	DH	5	35.75	9.61	18.38	5.79	1.47	0.57	0.3	0.1	2.54	0.77	388.4	199.35	429.8	335.5	241.7	213.81	2.57	1.25	19.39	7.34	334.2	93.33	13.82	2.81
CSRD247	EE	7	39.96	5.68	20.94	3.71	1.72	0.4	0.38	0.08	2.98	0.75	430.79	249.98	488.57	304.14	360.5	197.58	4.57	2.62	19.98	5.02	375.14	83.75	13.06	2.14
CSRD247	FF	45	37.02	6.07	19.34	3.44	1.42	0.42	0.33	0.07	2.5	0.47	428.69	279.01	489.47	301.23	370.77	214.53	4.19	1.87	19.33	5.8	349.71	69.84	12.26	2.32
CSRD247	FJ	6	37.87	8	19.42	4.99	1.59	0.65	0.32	0.07	2.47	0.63	552.08	448.88	386.17	262.58	303.42	181.17	4.7	2.27	18.25	4.4	334.42	98.71	12.05	3.71
CSRD247	GG	4	39.81	10.42	21.49	5.77	1.53	0.3	0.32	0.04	2.68	0.57	496	88.89	497.5	311.73	256.78	138.16	3.22	1	20.41	3.01	409.25	71.5	13.65	2.93
CSRD247	GK	5	37.24	5.97	19.5	3.38	1.51	0.51	0.32	0.07	2.47	0.62	383.2	195.12	418.8	323.23	277.9	131.46	3.72	0.99	20	5.76	324.8	99.83	11.08	1.81
ETH152	AA	6	38.46	5.67	19.91	3.24	1.59	0.56	0.4	0.11	2.65	0.44	376	306.8	336.67	206.55	402.67	248.5	4.04	2.04	17.55	6.24	373.17	80.14	12.57	2.04
ETH152	AC	9	40.58	6.8	21.18	3.69	1.82	0.54	0.35	0.05	2.94	0.46	385.29	201.14	546.22	370.21	347.72	187.83	4.31	1.95	19.21	6.65	422.72	51.53	13.88	1.94
ETH152	AE	8	39.17	5.1	20.02	2.44	1.77	0.37	0.31	0.05	2.52	0.48	550.75	365.66	611.88	259.64	392.56	136.25	4.56	1.59	20.24	3.23	392	40.88	13.89	1.31
ETH152	BB	11	37.2	6.01	19.32	4.1	1.37	0.49	0.34	0.05	2.4	0.68	395.09	240.69	390.36	192.3	385.91	221.03	4.46	2.15	19.63	5.76	345.09	94.59	12.21	2.72
ETH152	CC	19	39.51	6.65	20.93	3.95	1.57	0.38	0.36	0.08	2.76	0.55	473.58	296.45	529.53	333.79	400	201.22	3.32	1.61	20.18	5.72	352.05	64.81	13.12	2.24
ETH152	CE	19	37.87	7.69	19.91	4.47	1.58	0.59	0.39	0.15	2.66	0.69	357.26	156.81	495.74	370.96	314.39	156.43	3.74	1.08	17.92	5.15	367.13	63.33	12.92	2.55
ETH152	DD	15	36.59	7.71	19.12	4.28	1.43	0.35	0.32	0.06	2.57	0.52	475.03	363.05	456.67	254.22	267.91	144.06	3.46	1.76	18.74	4.93	337.33	86.39	12.84	2.52
ETH152	EE	21	35.55	6.55	18.36	3.82	1.39	0.44	0.31	0.08	2.42	0.5	426.12	233.17	430.43	376.05	361.45	239.44	4.6	2.26	18.54	5.1	345.64	88.41	12.28	2.75
INRA005	AA	10	40.67	6.53	21.3	3.56	1.49	0.46	0.33	0.07	2.8	0.64	510.95	250.61	443.4	317.2	309.1	211.86	3.04	1.58	19.05	7.12	368.95	67.96	13.61	2.09
INRA005	AE	6	41.43	4.95	21.01	2.68	1.85	0.44	0.35	0.04	2.59	0.6	308.11	145.89	499.33	300.89	313	62.12	5.33	1.87	20.77	5.88	427.42	51.28	14.88	1.41
INRA005	AF	8	39.81	6.57	21.16	3.27	1.88	0.35	0.38	0.11	2.86	0.45	455.81	191.65	673.75	380.83	436.81	190.93	3.8	1.18	19.96	2.69	417.62	46.67	14.31	1.66
INRA005	AH	6	34.58	7.77	18.02	4.14	1.33	0.57	0.39	0.25	2.26	0.66	495.17	467.1	438.17	291.47	466.42	217.06	5.06	1.76	17.86	4.04	342.42	73.71	12.8	1.32
INRA005	BB	7	37.01	8.12	18.26	5.98	1.5	0.61	0.33	0.09	2.57	0.69	488.43	320.56	395.86	309.68	251.71	120.8	2.91	0.94	16.37	5.19	343.43	87.61	12.58	2.25
INRA005	CC	4	34.35	5.62	17.49	2.98	1.32	0.42	0.3	0.04	2.41	0.27	388.38	244.9	417.5	537.74	338.62	419.3	3.45	2.62	14.91	7.04	362.38	67.08	11.36	0.94
INRA005	CF	5	38.05	9.36	19.17	4.8	1.55	0.37	0.38	0.11	2.6	0.55	443	311.21	347.2	229.51	284.8	135.61	4.52	1.25	16.34	3.75	396.1	91.29	12.62	2.68
INRA005	DD	12	38.95	6.59	20.17	3.78	1.64	0.47	0.35	0.07	2.81	0.62	490.83	271	688.42	398.39	465.88	219.33	4.25	2.19	19.85	6.78	366.5	77.58	12.77	1.8
INRA005	DH	6	36.33	7.73	20.03	4.29	1.46	0.42	0.41	0.1	2.76	0.55	334.42	170.54	307.33	94.38	295.92	86.25	4.27	2.1	16.02	2.74	350.5	59.6	15.27	2.46
INRA005	FF	16	35.51	4.78	18.83	2.47	1.36	0.3	0.33	0.06	2.51	0.36	396.31	215.87	493.62	284.71	326.44	134.11	3.58	1.32	20.4	4.91	332.62	65.34	12.11	2.26
INRA005	GG	6	36.21	6.5	18.84	4.21	1.22	0.45	0.31	0.04	2.49	0.67	272.25	100.88	304.5	327.99	240.08	201.29	3.17	0.81	18.94	4.83	347.83	76.37	12.45	2.94
INRA005	HH	15	37.01	7.51	19.18	4.62	1.52	0.48	0.31	0.06	2.45	0.57	410.9	355.01	428.4	250.79	335.41	202.9	4.46	2.4	19.85	5.06	339.6	98.64	11.72	3.14
INRA006	AA	12	36.52	5.78	18.98	3.88	1.35	0.46	0.32	0.07	2.41	0.51	417.12	207.17	487.17	306.67	356.29	256.83	3.31	1.75	18.93	6.22	324.42	73.05	11.97	2.46
INRA006	AC	7	42.98	7.46	22.99	4.72	2	0.59	0.41	0.09	3.2	0.63	400.43	267.15	627.29	276.57	359	93.81	3.81	0.78	20.49	4.8	389.64	49.68	14.35	1.8
INRA006	AG	10	42.04	5.76	22.25	3.61	1.57	0.38	0.39	0.05	2.97	0.58	607.7	320.56	621.1	414.27	450.6	245.35	5.03	2.32	21.96	5.25	386.1	78.6	13.07	2.18
INRA006	BB	25	36.33	4.99	18.81	2.71	1.46	0.48	0.35	0.14	2.44	0.39	399.62	288.81	363.12	221.06	342.14	188.36	3.37	1.55	18.9	4.45	350.78	72.26	12.24	1.78
INRA006	BE	11	38.25	5.58	19.97	2.88	1.64	0.25	0.34	0.06	2.68	0.35	418.01	222.08	587.91	270.82	352.09	145.49	4.79	2.34	19.87	5.17	378.27	76.95	12.77	2.93
INRA006	BH	5	36.72	6.03	19.18	3.88	1.61	0.42	0.29	0.05	2.69	0.57	557.9	559.45	447.2	376.33	385.5	290	4.19	2.66	21.15	2.64	329.2	66.99	13.3	1.99
INRA006	CC	10	36.2	8.4	18.68	4.85	1.36	0.44	0.33	0.05	2.37	0.63	291.6	164.26	385.2	337.82	233.11	130.88	4.53	1.72	15.74	4.54	363.75	89.52	12.76	3
INRA006	EE	6	37.67	6.03	20.52	2.77	1.68	0.47	0.35	0.06	2.85	0.57	405	166.98	470.17	313.47	415.25	187.65	4.39	0.63	19.03	5.92	378.92	65.43	15.09	1.45
INRA006	FF	11	37.2	9.4	19.42	4.98	1.48	0.46	0.33	0.09	2.44	0.7	451.45	250.28	426.36	458.92	368.91	227.35	4.25	2.09	17.73	6.15	362.82	98.23	12.9	2.22
INRA023	AD	7	48.72	4.75	26.36	2.99	2.17	0.38	0.45	0.08	3.41	0.25	518.64	384.02	803.29	400.8	394.73	285.56	4.24	1.77	23.3	5.63	419.21	62.79	14.87	2.28
INRA023	AF	8	38.41	7.27	20.12	4.16	1.59	0.52	0.34	0.06	2.83	0.74	497.44	171.24	660.25	443.72	443	160.88	3.75	1.5	19.49	4.32	359	53.62	14.23	1.92
INRA023	BB	5	36.59	7.15	17.49	4.86	1.41	0.49	0.48	0.24	2.52	0.83	366.4	184.86	348.4	399.38	305.2	263.81	3.3	1.52	14.6	5.77	372.3	67.67	13.37	1.76
INRA023	BH	9	36.43	3.11	19.15	2.17	1.5	0.47	0.33	0.11	2.52	0.47	349.56	237.61	415.78	210.89	370.28	238.33	2.95	1.58	17.51	4.9	374.44	88.98	12.7	2.08
INRA023	CC	24	37.69	5.62	19.67	3.29	1.43	0.33	0.34	0.05	2.52	0.45	425.21	181.19	523.46	325.09	318.96	174.05	3.5	1.29	19.04	6.26	362.73	53.44	12.65	2.14
INRA023	CH	12	40.75	7.89	21.24	4.22	1.78	0.49	0.36	0.09	2.84	0.56	428.26	316.82	388.33	241.57	372.5	143	4.28	1.8	21.52	3.73	393.83	95.67	14.34	2.48
INRA023	EE	19	35.77	5.04	18.62	2.47	1.4	0.42	0.31	0.06	2.43	0.36	384.34	241.67	404.58	299.25	332.39	230.81	4.22	2.08	18.78	5.2	332.82	82.79	11.34	1.96
INRA023	EH	9	38.27	6.65	20.07	3.75	1.58	0.44	0.35	0.05	2.51	0.74	483.83	194.28	397.67	209.94	366.22	183.16	4.42	1.71	18.89	3.98	382.39	77.72	12.72	2.13
INRA023	GG	10	36.08	6.71	18.98	3.99	1.55	0.52	0.31	0.04	2.57	0.49	526.7	499.41	553.5	264.26	399.4	148.34	5.2	2.42	18.46	4.69	342.45	59.93	13.03	3.12
INRA063	BB	10	38.56	8.77	19.46	5.41	1.55	0.56	0.42	0.19	2.64	0.72	466.6	228.71	300.8	209.73	296.2	165.01	3.31	1.25	17.2	3.87	392.35	89.06	13.16	2.47
INRA063	BE	8	39.61	7.12	20.21	3.68	1.58	0.48	0.33	0.07	2.6	0.71	543.31	180.02	558.88	342.39	330.62	189.09	3.53	1.91	20.84	4.53	379.44	51.31	13.69	1.95
INRA063	BH	5	41.18	8.56	21.61	5.02	1.63	0.28	0.33	0.05	2.73	0.45	380.03	220.4	604	293.93	395.02	242.69	5.65	2.31	20.99	6.7	447.6	60.8	14.33	2.71
INRA063	CC	11	37.66	8.07	19.92	4.85	1.47	0.53	0.32	0.08	2.58	0.7	440.73	231.45	361.64	264.85	306.18	169.98	4.21	2.07	18.17	5	354	87.89	12.86	2.58
INRA063	CG	5	33.65	5.93	17.49	2.81	1.42	0.33	0.29	0.05	2.28	0.34	289.5	203.94	440	212.7	358.3	219.6	4.44	2.28	18.01	6.05	335.9	92.49	11.76	2.28
INRA063	DD	9	36.88	5.61	19.12	3.3	1.55	0.45	0.39	0.11	2.54	0.41	379.44	239.03	459.22	287.52	409.89	251.62	3.7	1.57	17.97	5.13	375.56	92.33	12.16	2.04
INRA063	DG	7	39.83	4.1	21.34	2.51	1.4	0.33	0.36	0.03	2.79	0.34	544.79	165.38	710.43	359.82	567.93	223.86	5.68	2.34	24	4.56	361	61.75	13.07	2.29
INRA063	EE	11	35.18	3.36	18.2	1.58	1.33	0.28	0.32	0.04	2.38	0.5	388	194.41	340.73	212.75	263.73	85.88	4.46	1.51	17.47	3.33	326.36	60.28	12.1	2.7
INRA063	EF	7	40.29	7.77	21.31	3.93	1.73	0.39	0.36	0.06	3.01	0.7	591.07	352.14	696.43	468.37	476.57	238.54	3.76	1.8	22.86	6.48	370.21	76.91	12.89	2.11
INRA063	EH	4	36.94	4.85	19.49	2.84	1.51	0.55	0.32	0.04	2.55	0.38	380.5	197.71	589	406.24	337.38	227.93	3.28	1.49	20.65	9.81	316.25	30.66	13.64	1.39
INRA063	EI	4	33.62	8.54	16.5	4.96	1.33	0.77	0.3	0.03	2.12	0.51	434.75	643.92	289.5	372.44	235	235.9	3.92	1.12	13.52	4.61	316.5	113.18	11.2	2.71
INRA063	FF	4	37.01	5.89	19.64	3.73	1.61	0.32	0.33	0.14	2.55	0.54	348.62	252.19	346.5	190.62	415.88	169.36	3.57	2.9	21.27	4.52	338.12	74.39	10.91	2.08
INRA063	HH	7	34.45	6.68	18.33	4.34	1.39	0.53	0.29	0.07	2.54	0.62	465.43	479.22	385.43	215.67	249.5	118.82	3.6	2.07	17.74	4	308.86	45.52	12.57	3.27
INRA172	AA	12	37.09	4.74	19.32	3.1	1.49	0.32	0.34	0.04	2.52	0.45	425.21	275.98	590.33	367.9	448.25	253.74	4.29	2.29	20.32	6.41	338.46	64.46	12.6	2.31
INRA172	AD	4	33.39	9.96	17.62	5.76	1.42	0.66	0.3	0.09	2.29	0.73	303.62	238.71	401.5	157.5	295.38	201.33	3.08	0.85	19.58	4.41	290.62	105.47	11.32	4.67
INRA172	BB	13	41.04	5.29	21.42	2.68	1.62	0.3	0.38	0.06	2.69	0.37	609.31	291.25	526.08	326.53	397.92	220.05	3.69	1.76	19.59	4.06	372.15	55.89	12.22	1.01
INRA172	BD	4	38.86	5.64	20.5	3.1	1.72	0.5	0.42	0.09	2.76	0.39	402	91.08	588.25	384.29	360.25	125.11	3.64	1.01	18.53	5.51	367.62	53.98	13.83	1.71
INRA172	BG	4	45.91	7.26	24.61	5.21	2.14	0.65	0.4	0.09	3.5	0.61	447.12	379.42	612.5	135.75	365.62	47.08	5.21	2.37	22.14	2.73	382.5	76.44	13.7	3.16
INRA172	DD	8	37.23	7.85	19.74	4.39	1.31	0.49	0.32	0.06	2.72	0.59	393.25	97.91	379.38	302.26	303.81	152.39	3.66	2	17.88	4.13	356.69	64.23	13.65	2.44
INRA172	EE	5	35.61	4.87	19.24	2.66	1.69	0.46	0.37	0.13	2.75	0.4	463.4	597.42	332.8	58.02	301.4	131.61	4.16	2.46	19.08	2.34	351.3	57.79	14.45	1.58
INRA172	FF	11	36.29	4.94	17.91	3.36	1.46	0.51	0.38	0.18	2.45	0.49	370	366.32	289.18	259.2	245.41	147.88	3.5	1.24	15.03	5.15	387	75.81	12.43	1.11
INRA172	GG	26	35.94	7.96	18.82	4.56	1.35	0.51	0.3	0.08	2.41	0.57	413.62	205.92	494.54	353.13	351.27	211.09	4.16	1.9	18.82	5.59	339.13	91.52	12.09	2.9
MAF214	AA	9	38.96	6.28	20.23	3.25	1.63	0.4	0.34	0.07	2.59	0.39	581.39	395.64	705.11	447.95	494.5	234.41	4.07	1.89	20.53	3.42	349.94	69.06	12.06	1.9
MAF214	AC	4	41.95	7.01	22.29	3.83	1.52	0.69	0.36	0.07	2.79	0.92	644.5	462.64	837.25	454.29	515.5	319.14	5.01	3.65	20.97	10.28	337.88	101.34	11.62	2.67
MAF214	AE	7	39.46	6.36	20.01	3.91	1.65	0.52	0.35	0.07	2.58	0.76	503.14	477.42	547	304.24	374.07	243.88	4.71	2.14	19.75	5.55	370.5	61.12	13.23	2.92
MAF214	AI	4	38	2.8	19.7	1.14	1.75	0.31	0.44	0.11	2.63	0.22	418.62	315.62	571.5	365.23	408.38	195.09	3.49	1.82	17.2	2.23	375.38	56.22	13.52	1.7
MAF214	AJ	6	41.28	6.53	21.18	3.75	1.74	0.52	0.31	0.04	2.67	0.38	317.11	238.13	413.33	211.79	307.17	214.64	4.15	2.51	20.41	6.08	393.42	84.12	13.67	1.87
MAF214	BB	13	34.95	4.15	18.13	2.59	1.33	0.4	0.33	0.06	2.41	0.31	347	158.41	371.08	257.54	339.62	165.38	4.09	2.04	17.02	4.39	339.62	72.68	12.11	1.68
MAF214	BI	9	41.78	5.25	22.19	3.42	1.75	0.33	0.38	0.1	3.11	0.58	489.83	210.1	554.22	211.7	351.17	206.66	4.94	1.92	21.11	3.66	395.5	55.08	13.1	2.7
MAF214	CC	9	36.6	7.3	18.52	5	1.52	0.48	0.31	0.06	2.52	0.53	476.67	211.99	407.89	380.85	394.22	211.83	3.57	2.25	18.44	5.44	369.39	71.35	12.76	1.98
MAF214	CG	10	37.89	8.84	20.14	4.95	1.65	0.51	0.32	0.07	2.65	0.55	390.05	210.97	535.1	304.65	310.66	194.43	3.23	1.21	21	6.34	351.7	100.21	12.94	3.22
MAF214	CJ	6	40.05	4.63	21	2.53	1.71	0.38	0.33	0.05	2.97	0.49	539.58	193.68	490.67	311.52	355.67	197.92	3.72	1.58	21.82	3.18	407.33	46.23	14.47	1.37
MAF214	DH	8	39.26	9.88	20.51	5.59	1.42	0.56	0.36	0.1	2.66	0.78	440.19	266.67	351	306.13	270.75	168.12	3.21	1.25	17.39	4.23	379.31	111.71	13.2	3.3
MAF214	DJ	5	34.08	7.7	17.41	4.05	1.27	0.44	0.42	0.28	2.22	0.74	414.7	128.47	382.2	334.84	260.5	145.14	3.63	0.94	16.35	6.21	364.1	98.74	12.9	2.34
MAF214	II	6	32.49	4	17.08	2.5	1.18	0.26	0.31	0.03	2.41	0.3	370	211.59	360.67	173.01	330.92	183.32	4.64	2.02	16.53	5.4	345.75	59.79	12.43	3.05
MCM527	AA	6	35.17	7.17	18.93	3.58	1.34	0.42	0.35	0.11	2.28	0.45	511	244.63	515.33	481.41	463.75	296.87	3.88	1.8	17.64	6.32	336.25	77.41	12.66	3.05
MCM527	AD	4	43.16	8.75	22.12	4.33	1.94	0.29	0.38	0.12	2.87	0.55	770.12	509.46	504.75	310.77	419.5	167.07	4.61	1.27	20.21	1.33	396.12	129.5	13.51	2.96
MCM527	AE	7	36.55	9.67	17.7	6.62	1.4	0.54	0.43	0.23	2.31	0.81	353	270.37	391.71	290	256.59	178.82	3.45	1.42	17.59	4.77	357.07	95.78	12.64	3.38
MCM527	BB	24	40.76	7.77	21.37	4.62	1.68	0.51	0.37	0.08	2.87	0.64	463.96	271.11	538.88	326.11	389.73	207.73	3.61	1.38	20.88	5.28	375.19	72.48	13.1	2.15
MCM527	BE	13	41.29	5.47	21.53	3.1	1.85	0.37	0.36	0.06	2.81	0.6	381.78	167.59	648.15	298.93	380.73	137.52	4.45	1.73	20.3	5.63	416.19	42.56	14.38	1.89
MCM527	CC	19	37.01	5.25	19.31	3.52	1.41	0.43	0.32	0.05	2.6	0.42	423.79	225.23	466.16	260.77	362.92	195.18	4.72	2.4	18.8	6.25	351.84	74.42	12.46	2.95
MCM527	CE	12	35.86	4.73	19.04	2.62	1.38	0.43	0.32	0.04	2.46	0.41	432.79	223.73	397.42	385.88	296.96	203.64	3.65	1.58	17.85	6.03	355.12	59	12.54	1.68
MCM527	DD	8	36.52	4.36	18.69	2.34	1.56	0.45	0.34	0.08	2.39	0.61	319.12	197.5	340.88	254.15	277.5	120.41	3.99	2.13	16.59	3.87	318.88	81.56	11.97	1.8
MCM527	EE	15	33.62	5.05	17.81	2.61	1.34	0.41	0.3	0.04	2.43	0.42	388.1	337.19	395.27	295.13	325	200.2	3.69	2.04	18.08	3.57	329.63	74.56	12.54	2.24
OARFCB20	BB	7	36.39	8.38	18.76	4.4	1.38	0.42	0.32	0.07	2.45	0.83	474.43	78.6	410.86	393.67	274.29	157.01	3.59	0.93	16.18	5.64	357.14	96.96	12.85	2.81
OARFCB20	BD	4	35.11	3.77	18.52	1.85	1.42	0.22	0.28	0.03	2.48	0.27	444.75	147.06	345.75	176.3	335.75	134.54	4.2	2.41	20.1	4.15	361.88	29.1	12	2.99
OARFCB20	BF	4	39.75	5.71	20.53	2.61	1.56	0.32	0.38	0.03	2.41	0.64	404.75	218.58	563.25	323.34	336.38	323.84	4.16	2.05	19.16	6.57	399.38	67.98	12.2	0.47
OARFCB20	BI	10	42.78	6.57	22.41	3.38	2.05	0.35	0.37	0.09	3.14	0.53	508.35	207.8	575.3	287.75	413.9	143.66	4.03	1.19	21.42	3.69	432.85	46.31	15.11	1.6
OARFCB20	CG	8	38.8	8.7	20.15	5.19	1.41	0.4	0.32	0.06	2.57	0.61	393.94	212.95	579	428.69	349.76	347.19	3.97	2.23	19.48	6.19	357.75	86.42	12.4	3.32
OARFCB20	CI	6	39.34	6.78	21.7	2.9	1.71	0.42	0.35	0.07	2.92	0.45	446.83	150.53	551.5	273.88	416.42	179.67	3.98	2.52	18.53	3.97	377	65.38	14.98	2.21
OARFCB20	DD	9	34.82	5.73	17.93	3.82	1.23	0.51	0.37	0.2	2.28	0.73	337.39	159.11	382.67	352.08	255.89	192.23	3.21	1.58	15.19	7.85	336.67	88.33	11.56	2.19
OARFCB20	DI	8	40.43	5.89	20.81	3.44	1.67	0.41	0.36	0.07	2.71	0.41	690.12	428.29	728.62	431.95	502.06	193.04	4.97	1.71	20.44	4.84	364.38	56.88	13.2	1.77
OARFCB20	EI	9	36.83	7.32	18.77	4.46	1.41	0.53	0.34	0.09	2.52	0.5	280.83	211.01	373.89	261.88	274.94	183.24	3.07	1.22	16.3	5.77	327.78	62.99	11.65	2.26
OARFCB20	GG	6	34.44	4.67	17.96	3.05	1.36	0.35	0.3	0.06	2.36	0.31	355.75	302.98	464.17	320.26	493.25	117.42	4.6	2.13	21.3	4.82	313.92	61.31	12.08	2.17
OARFCB20	GI	4	38.27	4.02	20.92	2.25	1.54	0.45	0.33	0.03	2.7	0.37	493.38	142.92	596	460.58	420.75	230.14	4.42	2.86	22.82	7.6	361.88	65	14.07	1.76
OARFCB20	II	15	38.04	7.11	20.2	3.88	1.51	0.47	0.35	0.08	2.62	0.58	483.8	247.39	430.2	255.26	300.37	151.9	3.35	1.27	19.76	3.5	353.27	83.47	12.56	2.42
